# Supplementary material for: Heteroctanuclear Au4Ag4 Cluster Complexes of 4,5-Diethynylacridin-9-One with Luminescent Mechanochromism
Source: Molecules. 2022 Mar 25;27(7):2127. doi: 10.3390/molecules27072127 (PMC9000280; doi:10.3390/molecules27072127)
Supplement: Supplementary file 1 [file molecules-27-02127-s001.zip]

Archive with 1 entries (1 files):
- molecules-1640836-supplementary.pdf
